# Supplementary material for: Pacbio Sequencing of PLC/PRF/5 Cell Line and Clearance of HBV Integration Through CRISPR/Cas-9 System
Source: Front Mol Biosci. 2021 Aug 17;8:676957. doi: 10.3389/fmolb.2021.676957 (PMC8416172; doi:10.3389/fmolb.2021.676957)
Supplement: Supplementary file 2 [file DataSheet2.xlsx]

## Sheet: Table S1
chr17_45964
AAACGGTTCTGGCAGATTCCTTTCATTTCCTCTTACATGCTCAGCATCCAGGCTGAGAGCCCGAGGCCGGCCACAGGCTCTGAAGGAGGAAGGGAGCGGTGTAGAGGCTTAAGAAAGGGGTTGTAAAAAGGGAGGGTTGGCGCCTCAGGAAGCAGATCCGGGAGAGAGTGAAGAGGGCCACCAAGCTCTCTGTGAGACCAGGAGCTGGTGACCACAGGAGTCACCTGGGGCCGAGGCCGTGCTGCAGGAAGGAGCGTTCCTGACACAGCAGCACACGTCCACCGAGGCTGAGAGTGTGGGTGGCCTGGGAGGGAAGGCGGGCTGGTGTGGATCAGTTAAGATGCTTTTAGCTACAAGTCACAGGACAGGATATGAAAGTGACGTGAACCAGAGCTTCCC…
chr17_93912
CTGAGAGTGTGGGTGGCCTGGGAGGGAAGGCGGGCTGGTGTGGATCAGTTAAGATGCTTTTAGCTACAATTCACAGGACAGGATATGAAAGTGACGTGAACCAGAGCTTCCCCGGCCTTTATCTCCTCGTGGTAACTGTGGAAAATGACACGCCTCACTAAAAAAAGGAGAGAACTGAGGGGTCCATATCCTGAGTGCCCAAAATGGTCTCAGCAGGCGGCATGCACGGCCCCATGGCAGGACGCGCTGACTGAGGCCCAGGAGCTCATCGGAGCCCTCAGTCCCAGGTCAACGGCCTCAGGTGGCCCCTCTGGGATTCTCTTTTCTCCTAATGGCCCGCAATGGCTGCAGACACTCCCACCATCCCCTGAGAAGGCCAAAAGGTGAAGGGCCTCTCTC…
chr16_19021
CAGAAGAGAGCAGGGCTCGATGGCAGCCCAGGCAGTCCCAAGATGGCAGCCCTGTTGCACTCGGTCTGGAAGTGCCCATGGCCGTGGTCCCTGTGGCGCTCCAGGCCTTCCTAGCAGAGGCTGCTGGGAGCTGGTGCCATGCTAGGTTTCACCTCCGCCTCCACCACAGTTCATGGGGCTCCCGGGAACACCAAGGAACCCAACAGGTTCCCAGGCAGCAGCTTTCATGACAGGAGAGGGTCCTTGGAGAAATCCCCTGCAGAGCTGTAGCTCTAGTCCTTCCTGCGTGGCCTTGCTGTATGAAGCTGGGCCCGTCGTTGCCCCTCTGGGCTCAGGAGCCCACAGGTACAAGGCCATCAACAGGGCATCCTCTATGGCCCCGTGTGCCCAGACCCACTC…
chr16_40116
CTCTCCGTCTGCCGTACCGTCCGACCACGGGGCGCACCTCTCTTACGCGGTTCTCCCCGTCTGTGCCTTCTCATCTGCCGGTCCGTGTGCACTTCGCTTCACCTCTGCACGTTGCATGGAGACCACCGTGAACGCCCATCGGATCCTGCCCAAGGTCTTACATAAGAGGACTCTTGGACTCCCAGCAATGTCAACGACCGACCTTGAGGCTTACTTCAAAGACTGCAAAGCCCAAAAGACCCACAATTCTTTGACATACTTTCCAATCAACAGGTCGATTGACAGGAAGTTTTCGAAAACAGTGTTTGATTTTTTGTACAATATGATCCTGTGGCAATGTACCCCAACTTCCAATTACATATCCCATGAAGTTTAGGGAGTAACCCCATCTTTTTGTTT…
chr16_61092
CGCGGCCCCGGCCAAGGGCGGGTCCCGGGTCTGGGAGGAAGAGGCGCGGCTGCTGGCTGACCCGGGAACCAGACCGAGCCGGAGAGCGGGCCCTCCCGTCTCCCACCGGGCAGGAAGGCCTGGCGCTCGCAGGCGACCTTGCGCCAGTGCCCGGGCAGGGATCAGGGGGCTCAGCGCCTTCGCGGGAGGTAGAGAGAGCTGGGGGCATCTGTGTGACCACCCCGCGTAGGTCCGCGCTGAGCCAGGACACAGGACAACTGCCCGCGCCCGGTTAGACAGGCGAAGCCCTGGGAAGCAGTGGGAGAGGGAAAGACTGGGCCGGCGCCGGGCCGCATGCCTGTAACCCCAGCACTTTGGGAGGCCCAGGATGGCGGATCGCTTGAGCACGGGAGTTCGAGA…
chr16_82282
CCGTCGGCGGTCCGAACCACGTGGCGCACCTCTCTTCTTACGTAACGCGGTATCCCCGTCCTGTGCCTTCTCATCTGCCGGTCCGTGTGCACTTCGCTTCAACCTCTGCACGTTGCATGGAGACCACCGTGAACCCCATCGGATCCTGCCAAGGTCTTACATAAGAGGACTCTTGGACTCCCAGCAATGTCAACGACCGACCTTGAGGCTTACTTCAAAGACTGCAAAGCCCAAAAGACCCACAATTCTTTGACATACTTTCCAATCAACAGGTCGATTGACAGGAAGTTTTCGAAAACAGTGTTTGATTTTTTGTACAATATGATCCTGTGGCAATGTACCCCAACTTCCAATTACATATCCCATGAAGTTTAGGGAGTAACCCCATCTTTTTGTTTT…
chr12_22004
CTCCTCATCTGTATGGGCTTAATGACTCCCCGTGCAGATCTCAGGAGGCTTAAAAGAAATAACGCAGGTAAAGTGCCTGGCACAACACCTGGCAACAGCGGGCACACTCCAGAAATGTCAAGTCCCACCATCGTCATGGGCTCTGAAACTAGGAACCAACATTGGGGTTGGCTGAGTGAGGATGTGGCCACCTCCTGAGGCCTGGGACCATCATGGATGTGAGGGATGTCTGGAGCCTAAGGGGCTCAGTGCAAAGCAGAGGAAAGAAGGATGAAGAACAAGAGAGGAGATAAAGACAAGAAAGAGAAAAAGGAAGGAAGGAGGGGACAAGAGCACAGAGGGAAATGGAGGCAGGTGGGACCGGTTAGTGCCTACTGTAGGCCAGGAGCGAGCCTGAGG…
chr17_16189
AGGAGCCAGTGGGCGCCCGAGGACACACTCCCTCCCTCCCCTGCCTGGGACCCCTTCTGCATTCAGAGCTGAGACTGTTCTGGGCCTTTCCTGAAAGATGGTAGAACGCCAGAGTGGCATTTCAGTGTGATTGGCCTCTGCAGGACCACTGGGCTCCCAAGACATAAAAACATGCCCTGAGCATTTGGCCTCAGCACCAGCTCATCCTCACGCCCCCGTCCCTCCCCCCTCACCCAGCCAGAAGTCCCCATGCTGCCTCTGGCCCCCACCTCCGCAGGCACTTTTGTGCTTCTTATGACACCCAGGGCTTTCGTTCATTTCGTTCAGGAGAGCAGGTCGGGATGGCCCCGCCATGGATGGGTGAGGAGCCGGCTGTGACATGTTAAGAAACGGGGACAG…
chr13_87083
TTTTAACTTCTTCTCATTGTCCTTATCTAGTAATGAACTAGTCAGGAACCCCAACCCAACCTGAGCAGGTGGCAGGCTCAAGGCCATTTACAGAGGATTTGTTTCTAACAGTGCTCATTGCAAAGGTGCAGGCAGGACAGGGTGGCCACGAGGAAAGGTGCACAGTGCAAGAGCCCAGGGCTTGTAGTGGCACAGCTGTCACTACCATGAGCCCAAAGGGACAGGCCAAGGAAGGAGTGCCAGAGCCCAGGAGGAGAGAGGAGCCTCAAACCAGACCCTAGGAAGGAGCACAGCTGGCAAGAGGCAGCCTTCCATGAAAAAAAATCACAAGTGTCCTCCCTCCCTCCCTCACTAGCCGAGCAAGACAGCTTCACTCTGGAACCATCTGTAAGTCACTCA…
CTGCAATGTGTTTTCATACTGCAGATCATGGCCCCTTGGTAGGTTGTCAAGTGAATTTGGTGGATCACAAACAACATTTAAAAAAATAAAATAGGCTAAACTAGATTAAAAAGTATCAGAATACAAACAAACAAGGATAATTACTTAAGCATAAATTTTTTTTTTTTTTTGCTTTAGTATAGTCTGTATGCATGCCCTGAGTTGTGATGGAAAATACATTTTTTGTTGTGTGTCACTATCAAATAGTTTGAAATATCCATCATTAGTGAAAGAAACAGACACAACCATTTCAATACCCTTTGGAACATACCATGATCGTTGTAGGCACAGGGTGCCAAAGAAGACTGGTCGTTTTTTTTCTCTGTTGCATTTTGCTTTCTATTGCTTTGGTTTTTGTTT…
TGGGGGTCATTTGGAAAGTGAAATTACCACCCAAAAGCACAAAAATTTGAAAAAAATGGCAATTAATAGACTGTAAAAAGGGCACATTTATAGTATGTGAGCCGAAACAAGAAGGAAGCGAGCACACTGACCTCAGCTGGGAATGTGCATTCACATCAGTGACTCCCATTTGTTGACACTCTGAAAATGCCCAAAAATGACCATAAAATCACTGCATGTATTGATCTGAGGGTTACAAATAAGTGTTAGTGAGTAGATGAATTCACAAATGTAGAATCCACAAATAATGAGAAGGGTCTATACATACAACACCCAGTGACAGATTACTGTGAATTCTACAAGAGCCCAGGGGAGTCAAAGGACAGGACGTCTCACCTGAGCTGGAAGAGCTTGGCCTTT…
chr13_107576.
GACAGAATTATCAGTCCCGATGAGTTTCGCTCCAGACCGGCTGCGAGCACAAAACAAGCTGCAAGAAGTTCCGCAGTATGGATCGGCAAGGAGCCACAAAGGTTCCACGCATGCGCTGATGCCCATAGCCAAGCCCCAGCCAGTGGGGTTTGCGTCAGCAAACACTTGGCACAGGCCATCCGTTGCCGGGCAACGGGGTAAAGGTTCATATACTGTTTACTTAGAAAGGCCTTGTAAGTTGGCGAGAAAGTAAAAGCCTGTTTTGCTTGTATACATGCATATAAAGGCATTAAGGCAGGGTAACCACATTGTGTAAAGGGCGCGGCAAAGCCCAAAAGACCCACAATTCTTTGACATACTTTCCAATCAATAGGTCGATTGACAGGAAGTTTCCTAAAA…
chr4_29137
GAGCTACCTAGGAAAACCTAATTTAATAAATATCAGCTGCTAAAACCATTCTTATTGCCTGGGTTTTCACTATTCATTAATTCAATATTTAATATTCATTAATTCATTTGAGAGATACATAGTGAGTTTCTAATCTGTGTCAGGTATGTGGCAGGTGCTGTGTACACACTAATCAATAAAATCCACATGGCTCCTGTCCTCATGGGATCTATGGGCTAGTAGTATATGATCATTATGCGTAATAGACAATTAATATATTCAAAATAATGTAAGACAAAATGTGCAGTGTGACATGTCTCCTGAAGGAAGGTAGGAACAAGCTTTTGAATAAAAGCATTCCCCACACATAGTATACTTTTCTCATCTTTCTTGAGGCTTGAGGGTGGGATGAGGATGATT…
chr8_27701
ACCCTCAGGTTCTGTGAATTAGGTCTGTTAATAAAACTGACAAAAGACAGATTAACAGGAAAAAGGCATACAAATTTCATTGGTGTTTTATAAATTTTATGGGTACGGGGGCTACACAGAAAAGAAATATACCATTTTAACAAAGGGCAATAAATTGTGGGGAAGGAATTAAACAAAGGAAAAAGAGTGTGGGCTTGTAGGGACAAGTAAAACTGTGGGAAGGATATATATGGGAAAACTAATAGAAGATTAGAATTTTTTAATAATATTTCTTTATGCAGACTCATCTCAGAACCTACTTTCTTGTCTCTGCTGATGAGGGTTGTTCTCCTCCTGATACAGGAAAGAGGAGGAGGAAACCTTCACAAAGGGAAATTTATGCCTGGTTTTTAGGCAAGT…
chr16_18734
CGGGTTTTGCAGCGCTGGTGTTCCAGTTGAAGGCAGCTGAAGCCTGCAGCTCCACGCAGTTGCCAAACCTGCAGGCCAGGGTGTGGTGGTCAGGAGGCAAGAGTGAAGTCAGGGATCCGGAGAGGCCTAAGCCCTCCACCCATCAGGACCCTGCATCTCAGGGGCTCCAGTGCCCCCACCTGCCGACGGGGCTGCTGGGAGCCAGGCCCGTCCCCAAGCCCCCAGCCCTGCTCCACTTCTCAGGGAAGCCCCTTCCTGGGGTAACAGCTCTGCCTACCCCATGGCAGCACTCAGCCACACCAGCCTGTGGGGATGGTGGGGATTGGAATAGACAGCCCACTTGAGAGGTACACCTGGGAACCCAACAAGGCCCAGACTTCCTCCAGGCAAGAGGCCAGG…
chr13_56422
GATGACTGTCTCTTAGAGGTGGAGAGATGGAGTAGGCTGCCTTCCTGTCTGCCGATTGTGGAGGCAGGAGGAGGAACTGCGGGCACAGTATGCAATGTGCCTTGAGCCTGAGAGCTCCACCCCAAAAGACCTCCGTGTGGAGGGGTGAACCCTGGGCCGAATGCTCCCACTCCTACCTGATTGGCTTGTGGCCAATGGTCCTTGTTGGAATTTAAGTCCCAGTCTGGATTGTTTGAGTTGGCTCCGAATGCTGGATCCAACTGGTGTCGGGAAAAAATCCCAGTGGATTGCTGGTGGACTGATTCTTCCCCCACTCGAGAGGGACCGTCCAAGAAAGCCCCATGATGTAGCTCTTGTTCCCAAGAATATGGTGACCCAAAGAATGAGGCTTTTGTGGAT…
chr16_25601
CCAAAGAGGGGCCCCGCTGAGCTAGAGAGCTCCACGTTCGGGCAAAGTACTGGGCCCCGTGGGTTGCCTGACTGTGCCTTGACTTGCGGACTTCCAGGTGGTGAAGGAGATGGACAACGAGAAGAGGATCCGGCTGCTGCAGTTTGTCACCGGTACCTGCCGCCTGCCCGTCGGGGGATTTGCCGAACTCATCGGTATGTTTTCTCTCGCCTCTGGCGTCCTGGCTGGCAGTGCGGACAGCTCAGAGGGAGGGGGAAACCTAGTCTCTTCCTGGAAGCACGTCAGTGGGATGGAGAAGAGCTGTGGCCTCTGCATCCTGGGGCCGAGCCCATCTGTGGGTGGAGCCGGAGGATCCTGCTTTGGGAAGGGACGTCTCTGCTGACGTCGGCGTGTTTTACC…
chr17_34855
CCACCCTTTATCTCTCAACAATAAGCCTGCCTGACCTCCTGGTCCCGGCCAACGCCCCCATCTCCCACACCCTCCCCCCACCCCCCACACTGGCTGGCAGAGGGTGGGGTATCCCGTGGAAAGGGCTTCCTCGGGGAAGCTGGTCCTCTGACCAGGCCCTAGTGCTCCACTGTGACCCTGAGGCATCTCCTCAAACCCAGAGGCCTTGGTTGTCCCTCTGTAATGCTCAGGGATTCTGGGGGCTTTGCCCGGCTTGATCCTCCTGAGACAAAGCCTGTGGGGATTTTCAGAAAAAGTGAGCTGAGGGAGGGGGTGAAGGGCCTGCCCCTTTGCCTGGGAGGCCTGAGCTGGCCCTGCTGGGAGGACCCTGGCTGTATCCCGGGGCGAAGCAGGGAGGTG…
chr3_45681
CTAGGACAGCAGGAGCCACTGCCCCCGCAAACAAAGCACTTTTCTAGAAAGTCAGTGATTTTGAGCTGTAAGGTACTTTAGACCCTGTTATTCAAAATATGCTCTGTTGGCCAGCAGCATCAGCATCACCTGCTAAACTGTTAGAAAAGTGGAATCTCAGGCTCCACCCAAAATTACTGAATCAAATCTGCATTTTATTTAACAAATTCAAGTGATAAATAGGGATGTGAAAGTTTGAGAAGTACTGCTATAGACATCATCTATGTTTCTCAATCTTGCTGCATATCACTGTAAGGAGCTTTAAAATATATGAATACTTAGGCTCTATCTCCAAAGAACTTGATGTTCAGCCAGGATTGAGGACCACTGTTTGCAGCCCAATATCCTGTGTACCTGAGT…
chr16_18901
GAGATCTTCGTCTGCGAGGCGAGGAGTTCTTCTTCTAGGGGACCTGCCTCGGTCTCGTCGTTCTAACAACAGTAGTTTCCGGAAGTGTTGATAAGATAGGGGCATTTGGTGGTCTATAGGCTGGAGGAGTGCGAATCCACACTCCGAAGGAGACCAAATATTCAAGGACAGTCTCTCTTCCAAAAGTAAGGCAAGAAATATGAAACCACAATAGCTGTCTGATCTTTAGGCCCATGTTAGTATTAACATAATTGACTACTAGATCCCTGGATGCTGGATCTTCCAAATTATTACCCACCCAGGTAGCTAGAGTCATTAATTCCCCCCAGCAGAGAATGGCTTGCCTGAGTGCTGTACGTTTTGCGTAAGGGCTGTATTCGTTTGCTAGGACTGCCATAC…
chr16_18343
CCTGAACATCTTTGCTCTTCTTAGGACGAAGCAAGGTTCCCCTGGTGCTTATGACCGCAGTTTTCGGTGGAAGTATCACCAGTTCCGTTTCCTCTGCCATGTGAGTTCTGGTACTGGGGCTCCCGTGGCAGTTGGGGTTATTGAGTTATTTCAGTGTGAGTTCCGGCACAGCAGCAGGTATCGGAATGTTTGTGTCTTAGGCGGGCGCAAGACACTTGTCTAACCCGGAGCTGGCTGTCTCTAGGAAGTGAGTTTTCATTCCTAGGGCACATGCTATTGCCTCCTGGCCCAGCAGGCTGGGGAATGCCTGTTCATACAGACAGAGAAAAGATGACCACTTGAGGCTCGATTTAAAGTTCTTTTCTTTTTTTTTTTCAGTCAAATGCCCTACCTAGCCAC…
chr16_34820
GGGTTGCGTCGGCAAACATTGGCACAGACCAGGCCGTTGCCGGGCCAACGGCGTGAAAGGTTCATATACTGTTTACTTAAAAGGCCTTGTAAGTTGGCGAGAAAGTAAAAGCCTGTTTCGCTTGTATACAGGCATACAAAGGCATTAAAGCAGGGTAACCACATTGTGTAAATGGAGCGGCAAAGCCCAAAAGACCCACACATTCTTTGACATACTTTCCAAACAACAGGTCGATTGACAGGAAGTTTTCGAAAACGTGTTTGATTTTTGTACAATATGATCTGTGGCAATGTACCCCAACTTCCAATTACATATCCCATGAAGTTTAGGGAGTAACCCCACTTTTTGTTTTGTTAGGGTTTAAATGTATACCCAAAGACAAAAGAAAATTGGTAACAG…
chr12_39585
AGCCACAGCTGGTCAGGGCCTGCTTCGTGGCCTCCACTTCTGGCTGCTCTCAGCCCTGCGGGGAGGGAAGGCAGGTCACCCTGACAACTCTCCGCGCTCGTGGGAGAAGCTCATCATATTCAAGGCAAAAGCCCAGGCCTTCCTGCTGTGCCTTCCTGGCTGTGACCCACCTGAGCCAACAGGCCATAAAGCCCAAGGTTACCTGCAGCCCCTCCGTGCACTGGAATGCCCAGCCTTGCACCCCCAGGGGTTTAGGGAGCAAGAGTTAAAAACATGGGCTCTCAAGTCACAGGACTTGGCCTTGCCTTGTACTGGCCGTGTGGCCTCAGACAAGTGACTTCCCCTCTCTCAGTCTCAGTCTCCTCATCTGGGAATGGGGCTAATGATGACTCCCCGTGC…
chr16_18742
AGTTCTTCTTCTAGGGACCTGCCTCGGTCTCGTCGTCTAACAACAGTAGTTTCCGGAAGTGTTGATAAGATAGGGGCATTTGTGGTCTATAGGCTGGAGGAGTGCGAATCCACACTCCGAAGGAGACCAAATATTCAAGGACAGTCTCTCTTCCAAAAGTAAGGCAAGAAATATGAAACCACAATAGCTGTCTGATCTTTAGGCCCATGTTAGTATTAACATAATTGACTACTAGATCCCTGGATGCTGGATCTTCCAAATTATTACCCACCCAGGTAGCTAGAGTCATTAATTCCCCCCAGCAGAGAATGGCTTGCCTGAGTGCTGTACGTTTTGCGTAAGGGCTGTATTCGTTTGCTAGGACTGCCATACAAGGTACCACACACTGGGTGGCTTAAA…
chr4_35348
CATCAAGTATACTTCACCTTTAGGCAAGATCAAATTTAGTTAACAGAGGAAATGGAAAGAAACAATCCTCGAGAACTGCAGAATGGTAAGGTGATTTTTAAATGTGATATTTTGAAAACCATTGCAAGAATCATTAAAATTGCACACCTATTTTTTGCAAAACTGAAATTATATTTAAGCAAATTTCAAAATAAGTAATACAAGTAAAACTGGAAATGTAATTTGGAGGTGTTGCAATACATTGCTATTTTGATTTGTTTAGGGTGCTATTGCTCCCCTTTTCATTTGTTGTTTTGTTCTGGGTCTACATAGTAAGACATGATTCTAAAGACAGCAATTTAATAACCCTGAAATCCTTACTATTTCTGATATTGCTTTAAATCTGTGACCATTGAGCAT…
ATAATCTAGGAAAAATCCTGGCCATTTTAGGAGATAATTTTATGACAATTTAGATGTCATTAAAAAAGTATATGACTAAGGACAAAAAACTTCTTGTCAAAGTCACAATATTTCTAAACGTAGGTTTGAATAGGGTGCTTTTACAGTAGAATCTTGAGGCTTTAAATAAATCTAATAGGCTTATGTTTTCAAACCATTCCGAGTTTCAGATTTTTAGCAAATACTTTCAAGTGACTTATTTGCAACCCAATGATACCAATAAATTCTTAAAAAGTTTATGCTCAGAGTGATCTGTGCGCAATGATCTCTCATTATTTATCTTAATTGGCTTTATCTCCTGGTGCCACCATCAGAGATCTGTCACCATAGAGATGCATTTAAGGTGCCAGCAGGAGAACA…
chr12_27705
CTGAGGATGACTGTCTCTTAGAGGTGGAGAGATGGGAGTAGGCTGCCTTCCTGTCTGCCGATTGGTGGAGGCAGGAGGAGGAACTGCGGGCACAGTATGCAATGTGCCTTGAGCCTGAGAGCTCCACCCCAAAAGACCTCGTGTGGAGGGGTGAACCCTGGGCCGAATTGCTCCCACTCCTACCTGATTGGCTTGTGGCCAATGGTCCTTGTTGGAATTTAAGTCCCAGTCTGGATTGTTTGAGTTGGCTCCGAATGCTGGATCAACTGGTGGTCGGAAAAAAATCCCAGTGGATTGCTGGTGGACTGATTCTTCCCCCACTCGAGAGGGACCGTCCAAGAAAGCCCCATGATGTAGCTCTTGTTCCCAAGAATATGGTGACCCAAAAATGAGGCTTTG…
chr17_7683
GGGAGGGCGGGAGGGGCAGGGAGGGTGAGCTGGCCCCCTCCCCAGGGCAGGCCGCCCCTAGCTCAGAATATCCACTTTACAGGCTCTGGTTTCTTCACTGGTCCCTTTCCTGCGGAGCCCTCCTCAGTGATGGTGGCAGGGAACTGCCATGAGCCCAGGACCCAGGGCAGCGGACAGCCCCAGCCCAGCCAGTCCTAGGTCAGAGGCACGGAGCTGGATGTGTCAAGGCGGCTGCCCAGGCGTGACTCCCTGTGACCCCGGATTCTTCTACCTGATGCTAATCTGAGGTCAACCCAGTAACTGGTGTGTAAAAACGCTCTTGGCCTCCACCACTCTCTGCCCCGCCTTCTCGCCTGACCTGTTTTGCCGATCCTGGCCGGGATTTCTCTTTCTGCGTTG…
chr17_7814
CACCTTATGAGTCCAAGGAATACTAACATTGAGATTCCCGAGATTGAGTCTTCTGCGACCGGCGATTGAGATCTTCGTCTGCGAGGCGAGGGAGTTCTTCTTCTAGGGGACCTGCCTCGGTCTCGTCGTCTAACAACAGTAGTTTTCCGGAAGTGTTGATAAGATAGGGGCATTTGGTGGTCTATATGCTGGAGGAGTGCGAATCCACACTCCAAAAGAGACCAAATACTCAAGCACTGTTTCTCTTCCAAAAGTAAGGCAAGAAATATGACCACAATAGTTTGTCTGATCTTTAGGCCCATGTTAGTATTCACATAATTGACTACTAGATCCCTGATGCTGGATCTTCCAAATTATTACCCCACCCAGGTAGCTAAGTCATTAATTCCCCCCAGCAAA…
unknow-chr8_40941
CACAAGGTATCACAAATGTTTTCACCCACTAATTTTATAGTTATTTCCATGACCTGGAATTTCACCCCTTGTCAAGAGAGTCTTAGGAGACAGCATCCTAGACTTTAACATCATTTTATTCCAAGAAAAAGTAAAAATTAAGTTGCAGCAAGTGGTACAATTTTCCCATTTTCTCCTCACTTCTTGCAGAAAGAAATTCCAAAAAAATGCTACGTAATACAACCAATGCTCAAAGAAACACAATCCACCATTGGCCTATACTGCACTTGGGAGCATGCAGTTGTGCTGTCTAGAAAAGTCCTATGAGGCAGAGATTGTTTTTATTTCAATATATGTGAATACCAACCCTCTTTTTATATGATCAATGAAATTCTCATTACATAAAATATGAAAAAATCT…
AAAAAAAACGGAATTATCGAATGGAATCAAGAGAATCATCGAACGGACCCGAATGGAATCATCTAATGGAATGGAATGGAATAATCCATGGACTGGAAGGCAATCATCATCGAATGGAATCGAATGGAATCATCGAATGGACTCGAATGGAATCATCTTCTAATGGAAAGAAAGGAATCATCGCATAGAATCGAATGGAATTATCATCGAATGGAATCGAATGGTATCAACATCAAACGGAAAAAAACGGAATTATCGAATGGAATCGAAGAGAATCTTCGAACGGACTCGAATGGAATCATCTAATGGAATGGAATGGAATAATCCATGGACTCGAATGCAATCATCATCGAATGGAATCGAATGGAATCATCGAATGGACTCGAATGGAATAATCAT…
unknow-chr8_61295
CCATGCATTCCATTAATGATGACTCCTTCATTTCCATTCGAATGATTCCTTACGTTTCCATCCGATGATGATTCATTCGATTCCGTTCAATGATTATTCCATTCGAGTCCATTCGATGATTCCATTCGATCCATTCGATGATGATTGCATTCGGTCCGTGGATTATTCCATTCATTCATTCCTTAGATGAATCCATTCGGTCCGTTCGAAGATTCTCTTCGATTCCATTCGATTAATTCCGTTTTTTTTTTCCGTTTGGTGTTGATACCAATTCGATTCCATTCGATGATAATTCCATTCGATTCTATGCGATGATTCCAATCCTTTCCATTAGAAGATGATTCCATTCGAGACCATTCGATGATTGCATTCAATTCATTCGATGACGATTCCATTCAA…
ACCTGCTTATTTTTATATTTCATCTAGCCTTTCTGGCCCATTTTATTGACTCATGTAGCTTTAAGTAAATCTACTTTTATCCCTAACCCTGGCCATCTCCCAAGTCATGGGCTACTGTGTTCCCACACATAACAGCATAACATTTTTTTCACACATTTGAAATATGAGTGATTTTGAAATCCTCTTCTTCCCCCTCCAGAAACCTGATAACATTCAGAGCCTTCTCTGTTCTGCCTTTACAGTGATTTTCATGTCTGCCACTTCCTTCATGCAATCCCCATATGAGTTCTGGCACTTATCTGTCACCACCTGGATAGTGATGGTTTTCTACTTGGTTTCCCACCTTGGGTAGATATCTCCTCCAGTCTACCATACATATCACTGCCAGGATTATATTCT…
chr17_6981
AATACAGGCCCCTGACTCTGGGATCTTGCAGAGCTTGGTGGAAGGCTGTGGAATTCCACTGCATGGCCTGAGGATGACTGTCTCTTAGAGGTGGAAGATGGGAGTAGGCTGCCTTCCTGTCTGCCGATTGGTGGAGGCAGGATGAGGAACTGCGGGCACAGTATGCAATGTGCCTTGAGCCTGAGAGCTTCCACCCCAAAAGACCTCCGTGTGGAGGGGTGAACCCTGGGCCGAATGCTCCCACTCCTACCTGATTGGCTTGTGGCCAATGGTCCTTGTTGGAATTTAAGTCCAGTCTGGATTGTTTGAGTTGGCTCCGAATGCTGGATCCAACTGGTGGTCGGAAAAAATCCCAGTGGATTGCTGGTGGACTGATTCTTCCCCCACTCGAGAGGGACC…
chr17_49046
TTGTGGGGTGTCCACTGGCAGGAGAGAAAGGAGGGACCCCAAGGAGTGGAGGAGGGCCAAGCCACGCTGGCGGGAGCTGTCCTCCTGGGTCCTGGCACTGCTAGAGGCCACAGCCTTCTCTCTGCTCTCCCTGGGCCGCCTTCCTGGGTCCTGGGCACTGCTGGAGGCCACAGCCTTCTCTCTGCTCTCCCTGGGGAGCTGCTGTGCTGGTTGGGTGTCCTCAGATTCTCCTTGTGTTCACTTGAAAGACACAAAGGCATAGATGACCAGAAGGCAGGGGATGGCGGGGAGGAGGCGGAGGGCTGTGAGGGCCTGGGAGATCTGGGGGCCACCCTGGCCTGGGAGATCTGTGGGCCTTTATTCTATTTGTGGAAGAGAAGGAACCCACTGAAGCACTGG…
GAGCCGGTACAGGGACCAGCCACCCAACAGTCTGTCCCACGTGTGTGGGCAGCTAAGCCCCGCAAGTTCCGGAGCACCTCGCACCTCGCTGGGGCAAAGGATGTTCCAAACCCCATCTCCGGATGCGTGGGGCATCCTGCGCTAATGAATAACACATCAGGTTTCAGTCCTGCGCTAATGGATAACACCCACATCGGGTTTCAGTCCTGCGCTAATGGATAACACCACACTGGGTTTCAGTGGACTGTGTTCCTTCTCCCTCTTCTCTTACTCCCTCCCAGTCCCTACCCACCAGGCCACAACTGCCCAGTCCCCCTGCACCCCTCCAGACTCCCCAGCCACCCTCAGAACAGAAGTGGTTTTTTAAATATATGTGTATATCCTCTTTTCTTGTCAATT…
chr17_55341
CACAGAGGCTGGGGCCTAAATGCCAGAAAGCCCTTCCTAAACATCGGCTAAAACCATCTTCGCAGAGGGGTGTTTTAGGTGATCTTCTTTATCTGCCAGTTTTCTCTATTTTTCATTTTTTCAATTAAGAATGTGGGGGTTTTTTTTGGTAAAACAACAGCAAAATGTTACTAAAAATCCATGCAAGGGCTGGGCTTGGTGGCTCACGTCTGTAATCCCAGCACTTTGGGAGGCCGAGGTGTGGATCACCTCATGTCAGGAGTTCAAGACTAGCCTGGCCAACAATGGTGAAACGCCGTCTCTACTAAAAATACAAAAAAATTAGCCGGGCACGGTGGCGGCACCTGTAATCCCAGCTACTTAGGAGGCTGGAGGCAGCGGAGTCGCTTGAACCCGGAG…
chr16_14715
ATCTGGGCAGTTGAATAAGGGGCCATGTGGTCATAGTCCATTAGAGTTGACCCTGGATCCCCTCCTCTTAAGGCAGCCAGGGCAGGTGAAGTCAGGTGTCCCCTGTGGATAAGCTGTGTCACGATCCACAGGGCCTTGAGCAGGGCTCAACTGCATGTCACATGCCTGGGGTCAGTAAAACTGTAACGGCTTATGTCACCCTAAAAAGAGTCCAAAGCATTGTCTTGCCTTCACCCTGGTCCACCCATAAAAGTTAACAGGCCCTCTGGGAAATGCTGCCTTGGACAGCAGGGCAGAAGGGCCCCGGCAGAGAGAGAGAGCGCTGTGGCCCGCAGCGACCTCTCCGCTCGAGACCTCTCCCGGTGTGGGCATGTCTTCCCGCTTGGTGTTGGGTTAACT…
chr16_31146
ATGTTTGAATTGGCTCCGAATGCTGGGTCCAACTGATGATCGGGAAAGAATCCCAGAGGGTTGGGGACAGACAGATTCGTCCCCATGCCTTTGCGAGGTTTTGTAACCAACCTCCATGATGTAGCTCTTGTTCCAAGAATATGGTGACCCGCAAAATGAGGCGCTACGTGTAGTTTCCCTTTATATAGAATCCCAGCCTTCCAAAGAGTATGTAAATAATGTCGGTGTCTGGAAGTAATGATTAACTACTTGATCAGGATAATAAGGTTTAATCCCTTTGTCTAGAGGCAAATATTTAGTGCTGTTAATAACAGTGAGACCAAAGACTTTCCTCCCTAAGATCAAAACAAGGCAAGGATGTCTTTTCTCACCGTCCCACTAAACATTGTACTACTGAAT…
chr12_22865
CAAAAGAACTCCGTGTGGAGGGGTGAACCCTGGGCCGAATGCTCCCACTCCTACCTGATTGCTTGTGGCCATGGTCCTTGTTGGAATTTAAGTCCCAGTCTGGATTGTTTGAGTTGGCTCCGAATGCTGGATCCAACTGGTGGTCGGGAAAAACCCAGTGGATTGCTGGTGGACTGATTCTTCCCCCCACTCGAGAGGGACCGTCCAAGAAAGCCCCATGATGTAGCTCTTGTTCCCAAGAATATGGTGACCCAAAGAATGAGGCTTTGTGGGATGTTTCTCTCTTATATAAAATACCCGCCTTCCAAACTTATGTAAATAGTGCCGAGATTGGAAGTAATGATTAACCACATGTTCAGGATAATAAGGCTTAATTCCTTCGTCTAGAGGCAAATATTT…
chr16_16845
TCACATTCCAGCCCCTTAGCTCTCATGCATCTCAGGCATGGGCACAGTGTGGCATTCAAAATACGTGAACCCGCCAGGCGCGGTGGCTCTCACGCCTGTAATCCCAGCACTTTGGAGGCTGAGGCAGGTGGATCACCTGAGTCGGGGTTCGAGACCAGCCTGACCAACATGGAGAAACCCCGTCTCTATTAAAAATACACAATTAGCTGGGCGTTGGTGCAGCCTGTAATCCAGCTCCTGGGGAGGCTGAGGCGGGAGAATCGCTCGAACCTGGGAGGCAGGAGGTTGCAGTGAGCCGAGATCGTGCCATTGCACTCCATCCTGGGCAACAAGAGCGAAACTCCATCTCAAAAACAAAACAAACAAAAAAACAAAAATACGTGAATCCATGTGGCCAGT…
chr8_42717
AATCCTTCTCTGTTCAACTTGCCAACTAGAAGCGCAATCCGATAGCAATGCCAACAGGTATGGGAGCGGTCCGTGGATGAACAGTACATTGACCTGTTAAGATTCCATACAAAAAGAGATGGAAGGGGGAACTGGGCCTGTTAGAAGCAACATGGCAGGATCCCGTCACTAGTAATCAGACCCCTGTGGCAAAAAGTGGTCAAAGACTGTATTTACCGCTTTCGTCGAGTTCCATACAAGTCTCTAGAATGAGTCATCCAATTTGCATAAATGCTTCTGTTTGTCTTATCTCTCTCTCTCGTAACTAATTTTTCAAAAGTCTGATAGCTACACCAGTAAAGGGAACAGATACTGGGATACAGCACTAGCAGAGAGGAGAGGGTGTGCTCTGTGGGCAGG…
chr12_22173
ACAGTTGTTGGCTGGAGACAGCCAACGGCTTTGCCTACCTGGCACCCTGGCCCTCTCCACTTGTAAAAGAATCCTTCTGCCCTGCAGCATTTCTCACGGAGCTTGGGTAGAGCTGAGCATACCTTCACCACAGCAGTGAGCACATATCCTAGGGCTGGTCACAGAAGCCTCTGGCACTGGTGACTGATCAGGGATGGGCATGTGGTCCAAGCTGGGCCAATCACAGCCCTCCCAGGGTTTCCTCTGCCCCTTCCCACTAGAGCTGCTAAAATAATTAACTTCAGACACAAGTCGCCAAGATGACCTATCTTGCCACATGATCAGATATTACGTGGCAGATGGACAGATTCCCGACACATTGTTTCAGCCCCTGGATTGAGCTATACCTGAAGCCATTTA…
chr4_21260
AAATTAAATAACTTTCTAAAAGCTCCTTTATTTGAAGATTATATACTTTTTTAATGTTTTGTGTTGCAAAGTGTACCCTTTTATGACATTATGGTGTCAGCAAGTGGTTTAAGTTTGGTTTTTACATTTCTTAATTGCCTTTCCCACATACCACACAGTGGGCAATGCCCATTGGTCATTAAATGGTATTTTAGATCGTATTGATCCATCAAATTCCAAAATAGGGAGACTGCTGATTCACTTTTTAATCTTAGAATATCATTTCTTCTTTTTTGCTGAAAATTGTTTATTAAAGTGTTAATGTTTTATATAGTTGGTTCAAAGTTTTTATGGAACTTAAAATCCTGAGTTGTTTCTCAATAATACAGATGTCTATAATATAGATGTTTGTAAAAACTA…
chr16_25365
CGCACCCTCTCTTTACGCGGTCTCCCCGTCTGTGCCTTCTCATCTGCGGTCCGTGTGCACTTCGCCTTCACCTCTGCACGTTGCATGGAGACCACCGTGAACGCCCATCGGATCCTGCCCAAGGTCTTACATAAGAGGACTCTTGGACTCCCAGCAATGTCAACGACCGACCTTGAGGCTTACTTCAAAGACTGCAAAGCCCAAAAGACCCACAATTCTTTGACATACTTTCCAATCAACAGGTCGATTGACAGGAAGTTTTCGAAAACAGTGTTTGATTTTTTGTACAATATGATCCTGTGGCAATGTACCCCAACTTCCAATTACATATCCCATGAAGTTTAGGGAGTAACCCCATCTTTTTGTTTTGTTAGGGTTTAAATGTATACCCAAAGACAA…
chr16_10064
CTACCTGTTGGCATGTGGCCAGTGGTCCTTTGTGGGGTTGAAGTCCAGTCTGATGTTTGAATTGGCTCCGAAAGCTGGGTCCAACTGAATGATCGGGAAAGAATCCCAGAGGTTGGGGACAGACAGATTCGTCCCCATGCCTTTGCGAGGTTTTGGTAACCAACCTCCCATGATGTAGCTCTTGTTCCCAAGAATATGGTGACCCGCAAAATGAGGCGCTACGGTAGTTTCCCTCTTATATAGAATCCCAGCCTTCCAAAGATTATGTAAATAATGTCGGGTCTGGAAGTAATGATTAACTACTTGATCAGGATAATAAGGTTTAATCCCTTTGTCTAAGGCAAATATTTAGTGCTGTTAGGATAAAATCTAGCAGGCATAATTAATTTTAATCTTCTC…
chr16_57121
TGATGGCCTATAGCCAAGCCCCAGCCAGTGGGGGTTGCGTCGGCAAACACTTGGCACAGACCAGGCCGTTGCCGGCCACGGGTAAAGGTTCATATACTGTTTACTTAGAAAGGCCTTGTAAGTTGGCGAGAAAGTAAAAGCCTGTTTCGCTTGTATACAGGCATACAAAGGCATTAAAGCAGGGTAACCACATTGTGTAAATGGAGCGGCAAAGCCCAAAAGACCCACAATTCTTTGACATACTTTCCAATCAACAGGTCGATTGACAGGAAGTTTTCGAAAACATGTTTGATTTTTTGTACAATATGATCCTGTGGCAATGTACCCCAACTTCCAATTACATATCCCATGAAGTTTAGGGAGTAACCCCACTTTTTGTTTTGTTAGGGTTTAAATGTA…
chr16_25155
TGGGTGGAGGCCGCTGCAGTGAAGCCTCAGGCCCCCTCTGGTCTCTCCAGGGTCATCCTGGATCATCTGAATTTCCCTTTGAAATGAGCATGCACAGGTTCAGCTGATTCATAATTTAATACCCTGTGGGGTTCATGCCACAGGGAAGCTCCGCTGCCCCACAGGGTCTGGGCCAGGTGGAAGAGAGCAGCCTTTTTGGACCACTGGCGGTGTCCTCTCCTTTGCCATCTAATTGAAGCCCATCTTCCCAATCAAAAGCAGGCGAAGGGCCCCAGCTTCTTCTAACACTCACTCCCTGGCCCTCACTGGCCTCCCTGCCTCTCTCTGCCCAACTTCTGGCATTGTGCAAGGTCTGAGACCTCTTTGGACATGAGGCATGTGGTCTTAACCTGGCCCTTG…
chr12_19736
TTTACAAAAGATGAACATTCTATTGGCTTTCTCTTCCCTCTAAGACAAAAGCCATTCCTCAAAAGGGCAGCGTTCTGGGAGGCCGCATCTTGATCCACTTCACAAACAATGCATTTTTTCTTTACAGAGAGGCACCACGCATGGTTGGTGGGGGGAAGCTCCTTAAGCCATCCATGGGATTAACGTGGAGTCTGGCCCCCAGCTTCTCTGTGAAGCCGCCATCTGCTCCCGTGGCACCCCACAGCAGGCAGCAAAGGTTGGTTTGCTCCATGCTCCCATCTAGCCAGGTGGGAGGAGTTTGGGTGTTGCATCTTCATCTTTCTTAGACAAGTCCTCTGCAGACAGGCCTGTCACCAGCCCCACCAGATCCAGGGCTCATACCCATCCAGCGGCCACCAC…
chr17_31015
AGAGCACTGCGTCAGTGTGATGAACCCCCCCCAGTCAACCGTCCTGTCGGTTGCAGAGCACTGCGTCCGTGTGATGAACCACCCCCAGTCACCCTCCTGCCGGTCGCAGAGCATTGTGTTCTTGTGGAGGACACGCGAGGACTCTTGGAAGTGCTTTTTGGCGGGGTAGTGCAGTGTGTTCCGAGCGGACGGGCGTCAGTTTACGTGTGCGTTTCTCATCCTTGCAGATACCTGGCCCCGGGCACTCAGGTGGCAGGGACATTTTGCTGTTATCCTTCGTGGGGTGGACGTGGAAGGCCCAGCAGTGACCGCTGTCCCCGGTTGGCCCCCACCCTGTCAGCACCTGACATGCACATCCCAACCTGCATGAGGCCCAGGTGCCCACCTGGCTTCCAGGGG…
chr3_42481
AAATGGAAAGTCAAAAAGGAGTAGGAGTAGCTATACTTACACCAGACAAAATAAATTTCAAAACAAAAACTATAAAAAGGACAAAGAAGGTCATTATATGACAATAAAGGAGTCAATTCAGTAAGATATTGTAAACATATATGAACCCAACACTAAGGCACCCAGATATAATATACAGCAAATACTATTAGAGCTAATGAGAGCGATAGACCCCAATATAATAATAGCTGGAGACTTTAGCACCCCCACTTTCAGCACTGGACAGATCTTCCAGACAGAATACCAACAAAGAAACATTGGGCTTAATCTGCATTATAGATCAAATAGATCTAATAGATTAGATACTTGTAAAACATTTCAGCCAATGGCTGCAGAATATACATTATTTTTCCTCAGCAC…
chr17_9422
TAAGGAATAAAGCCCAGTAAAATTTCCCACCTTATGAGTCCAAGAATACTAACATTGAGATTCCCGAGATTGAGATCTTCTGCGACCGCGCGATTGAGATCTTCGTCTGCGAGGCGAGGGAGTTCTTCTTCCTAGGGGACCTGCCTCGTCTCGTCGTCTAACAACAGTAGTTCCGGAAGTGTTGATAAGATAGGGGCATTTGGTGGTCTATATGCTGGAGGAGTGGAATTCCACACTCCAAAGAGACCAAATACTCAAGCAACTGTTTCTCTTCAAAAGTAAGGCAAAAATGAGAAACACAATAGTTTGTCTGATCTTTAGGCCCATGTTAGTATTCCATAATTGACTACTAGATCCGGATGCTGGATCTTCCAAATTATTTACCCACCCAGGTAGCTA…
Chr4-36796
GATTAAACCCACTTGTTCCTCCTGCTGGCACCTTAAATGCATCTCTATGGTGACAGATCTCTGATGGTGGCACCAGAGATAAAGCCAATTAAGATAAATAATGAGAGATCATTGCGCACAGATCACTCTGAGCATAAACTTTTTAAGAATTTATTGGTATCATTGGGTTGCAAATAAGTCACTTGAAAGTATTTGCTAAAAATCTGAAACTCGGAATGGTTTGAAACATAAGCCTATTAGATTTATTTAAAGCCTCAAGATTCTACTGTAAATAGCACCCTATTCAAACCTACGTTTTTAGAAATATTGTGACTTTGACAAGAAGTTTTTTGTCCTTAGTCATATATACTTTTTAATGACATCTAAATTGTCATAAAATTATCTCCTAAAATGGCCAGG…
TTTTTTCCTTAAATTCTCTTTTTAAAAGTCAGCATAGAAAGAATTCCTAAATGCTCAATGGTCACAGATTTAAAGCAATATCAGAAATAGTAAGGATTTCAGGGTTATTAAATTGCTGTCTTTAGAATCATGTCTTACTATGTAGACCCAGAACAAAACAACAAATGAAAGGGGAGCAATAGCACCCTAAACAAATCAAAAAGCAATGTATTGCAACACCTCCAAATTACATTTCCAGTTTTACTTGTATTACTTATTTTGAAATATGCTTAAATATAATTTCAGTTTTGCAAAATAGTGTGCAATTTAATGATTCTTGCAATGGTTTTCAAAATATCACATTAAAAATCACCTACCCTTCTGCAGTCTCGAGGATTGTTCTTTCCCATTTCCCTCTGT…
chr16_19386
TGGAGAGAATGGAGTAGCGCCCTTCCTGACTGCCGATTGTGGAGGCAGGAGGAGGCACTGCTGGCACTGTAGCCAATATGCCCTGAGCCAGGGCTCCACCCCAAAACACCTCCGTGTGGGGGTGTGACCCTGGGCCGAATGCTCCCACTCCTACCTGGTTGGCTTGTGGCCAGTGGTCCTTTGTGGGGTTGAAGTCCCAGTCTGGATTGTTTGAATTGGCTCCGAATGCTGGGTCCAACTGATGATCGGGAAAGAATCCCAGAGGTTGGGGACAGACAGATTCGTCCCCATGCCTTTGCGAGGTTTTGGTAACCAACCTCCCATGATGTAGCTCTTGTTCCCAAGAATATGGTGACCCGCAAAATGAGGCGCTACGTGTAGTTTCCCTCTTATATAGAA…
chr4_49694
TTAGTTTTAATTTATTCTCACTCTTTCTATTTGTCCAATAACAAAAAAATGTTTTAAGCCTACCTATCAACTGCGTCATGAAGTTCGTTACATACTTAGCGTTCTGCTGTTTCCATATTTTTATTCGTGCAAGGATTCTATGAGTACTCTACCTGAGGGGAACACCTGGTGGTTTAATTAATGCATCTGGCAGTAATTTTGCGAAAGCCCAAGATATGGGAGGAATACAGGTGCAATTTCCATCCGTAGGTTTTGTACAGCAACATGAGGAAAACATAGAGTTGCTGAGCAGGAGTCAGCAGTTTTTTGCAGGGTCCCGTACTGGTTTTGTGGAACCTGAATTAGAGGACAAACGGCAACATACTTGATAGTCCAAAGATCCAATAAGAAGATGAGGAT…
TGTGTATTTGACAAAAACGAGCCAGGTAGTTGGTGCAGAACTTAGATAGTTGGTGTTATACTGTAGGAAAGGCTATTCCCAAATAACTGTAATACCAAGCAGACTGCGTTAAGCCTCATGAAAGACAGTTTGAATGTGTTTTCAAGTTCAAAGGAAGAAAGAGTACATTCAATTAATGCTGACAAGTTTAATAACAATCACGAGGGTTTAAGAAGTTCCTATTTATGCACAACATTTGTTAAAAATTAAATTAGTAAAAGCAAAAAGATTTAGTCTCTGTGTTTATGAGCACATTATGTTTTAATAAAAACATTAAGGGCATAAAGAGGAATCAGTATTACACACAAATACAAATTAATTGTTAAAAGTAGTAGCAGAGAATTGAAAGTGATAAAAATT…
chr16_19286
AAATGGATTTTAGGAAGGAAGGCGTTTGCCATTCAGGAATTAAAGATAGGGACAGTAGAGGAATAAAGCCCAGTAAAATTTCCCACCTTATGAGTCCAGGAATACTAACATTGAGATTCCCGAGATTGAGATCTTCTGCGACGCGGCGATTGAGATCTTCGTCTGCGAGGCGAGGAGTTCTTCTTCTAGGGGACCTGCCTCGGTCTCGTCGTCTAACAACAGTAGTTTCCGGAAGTGTTGATAAGATAGGGGCATTTGGTGGTCTATAGGCTGGAGGAGTGCGAATCCACACTCCGAAGGAGACCAAATATTCAAGGACAGTCTCTCTTCCAAAAGTAAGGCAAGAAATATGAAACCACAATAGCTGTCTGATCTTTAGGCCCATGTTAGTATTAACAT…
Chr8-45602-unknow
AGAAAATTAACAAATAACCTGGCACTCAAGTGTATGGTGTAATTCAGCTTTCTCAAGGTTTCGCTCCAGGTGATGTAATACCACATATAGCAAATAAGTAACACAGGTTTGAACTATGGCAAGAGAATCATTATTCAACTGTTTCTTTTTTTTTATTATTATTATTCTTTGAGAGGGAGTCTCACTCTTGTCGCCCAGGCTAATGCAGTATGCGCAATCTTGGCTCACAGCAACCTCCCCTCCCAGGTTCAAGCTATTCTCCTGTTTCAGCCTCCTGAGTAACTAGGATTACAGTACCTACCACCAAACCCGGCTAATTTTTGTGCTTTTAGTAGAGATGGGGTTTCGCCATGTTGGCCAGGCTGGTCTCGAACTCCTGACCTCAGGTGATCCACTCAC…
ATGGAATCGAATAGAATTATGGAATGAAATCCAGTGTGATCATCATCGAATGGACCCGAATGGAATCATCATCCAACGGAAGCTAATGGAATCAACATCGAATGAATCAAATGGAAACACCATCGAATTGAAACGAATGGAATTACCATGAAATTGAAATGGATGGACTCATCATCGAATGGATTCGAATGGAATCATCGAATAAAATTGATTGAAATCATCATCGAATGGAATCGAATGGTATCATTGAATGGAATCGAATGGAATCATCATCAGATGGAAATGAATGGAATCGTCATAGAATGGAATCGAATGGATTCATTGAATGGAATCAGATGGAATCATCGAATGGACTGGAATGGAATCATTGAATGGACTCGAAAGGGATCATGATTGAAT…
chr3_7978
CCCAAAACAAAGCACTTTTCTAGAAAGTCAGTGTTTTGACTGTAAGGAACTTTAGACCCTGTTATTCAAAATATGCTCTGGTTGGCCACAGCATCAGCATCACCTGCTAAACTGTTAGAAAAGTGGAATCTCAGGCTCCACCCAAAATTACTGAATCAGAATCTGCATTTTATTTAACAAATTCTCAAGTGATAAATAGGGATGTGAAAGTTTGAGAAGTACTGCTATAGACATCATCTATGTTTCTCAATCTTGCTGCATATCACTGTAAGGAGCTTTTAAAAATATATGAATACTTAGGCTCTATCTCCAAAGAACTTGATGTTCAGCCAGGATTGAGGACCACTGTTTGCAGCCCAATATCCTGTGTAACTGAGTTACTTAACCTTTCTGTGCCTG…
chr17_45300
CAGTTTAGGGCTGGGAGCAGCGTTCTCCCATCGTGTTCCCAGAGAAGCTGTCTGCCCAGTTCAGAAAGGTGGCCCAGGGTAATATGGCAAGGCCCGTCAATTCACCCAGCTGGGTACCGGCTGCCTCCACCCCTGCACTCTGCTGTGGGCAGAGTGTGACCAGGCCGGGGGGTGCGGGGACAGAGACTGGGCTCCTGAGGAGTGGGTGGTGATATGAACCCCCCCCAGTCACCATCCTGCTGGTCGCAGAGCACTGCGTCCGTGTGATGAACCCCCACCCCAGTCACCGTCCTGTCGGTTGCAGAGCACTGCGTCCGTGTGATGAACCACCCCCAGTCACCCTCCTGCCGGTCGCAGAGCATTGTGTTCTTGTGGAGGACACGCGAGGACTCTTGGAAG…
AAACATATACATGATACAATTTGTAATGAAAAAATAAAAAAAAATGGGGGCTGGGCGCGGTGGTTCATGCCTGTAATCCCAGCACTTTGGGAGGCAGAGGCGGGTGGATCACCTGAGGTCAGGAGTTTGAAACCAGCCTGGCCAATATGGTAAAACCCCATCTCTACTAAAAATACAAAAATTAGTCAGGCGTGTTGGTGCATGCCTGTAATCCCAGCAACTCGGAAGGCTGACTCAGGAGAATTGCTTGAACCGGGAGGGGGAGGTTGTAGTGAGCCGAGATTGCACCACTGCACTCAAGCCTGGGCAATAGAGCAAGACTCTGTCTCAAAAAACAAACAAACAAACAAATGAGAACCAAAACCAAACCAAAACAAAACAAAAACCCAGCAGAAAACA…
chr17_17570
GGAAGGGGGAGCAGGAGGCTGTGCTCACAGGCACTGCACAGGTGCAGCACTTCCGTGTTCCGGCCATCGGGGGCCCTGTGACCCTTGGCCTGGCTTTCCTCCAGGAGTCTGTGAAGGCCAAAGGATCCTGGAGTGACCAGAGAGCTGTGGCCTCGCCTTGCTCAGTGGGTCCTGCTTGGCAGGGACTGGGCCTGCCCCTCCACTGGCACCTGGACATGTGGCTCTGAAAATGGTCCTGTTGTGACCATTTCGTAATGGGTCCCAGGAGGGGGCAGGGGTGCTGTGTGGTAATGGGTCCCAGGAGGGGGCAGGGGTGCTGGGGTAAATGGTTGACTCAAAGCTCCTCCCCCCAGGCTGCCCCGGGTGTCCCTACCATCTGAGACACATTGCCTGCCCCCG…
chr13_38286
CCTGTCTGCCGATTGGTGGAGGCAGAGGAGGAACTGTCGGGCACAGTATGCAAAGTGCCTTGAGCCTGAAGAGCTCCACCCCAAAAGACCTCCGTGTGGAGGGGTGAACCCTGGGCCGAATGCTCCCACTCCTACCTGATTGGCTTGTGGCCAATGGTCCTTGTTGGAATTTAAGTCCCAGTCTGGATTGTTTGAGTTGGCTCCGAATGCTGGATCCAACTGGTGGTCGGGAAAAAATCCCAGTGGATTGCTGGTGGACTGATTCTTCCCCCACTCGAGAGGGACCGTCCAAGAAAGCCCCATGATGTAGCTCTTGTTCCCAAGAATATGGTGACCCAAAGAATGAGGCTTTTGTGGGATGTTTCTCTCTTATATAAAATACCCGCCTTCCAAAGCTTA…
TATGGAAATTCTCCAAATTTGTTGTGTTGGAGTTTTTTGTGTTCATGCCTCATCTCCCTCAATTGTAAGATCCTTAAGATCAGAGAGTGAGTCTCATCCATCCATATGCTCTGCCATGCTAAGCACGGTGCCCAGTACAGAAGTCACGCTCTGTAAATGTTTGCTCAGCTAAAATAAAGCCTGCTTTGATCTGGCTTCTTGCTTGTGACTCAGAAAGGGCCAAAGACATTTATTTCTTGAAAGTAATGTGGCTTTAGCCTTAGACTAGTGTCAACTTTAATCCAAGAACTGATTAAATGTAAAAGACTCATATCTGATACTTCCAAACCATAAGGGAGACTTAATTGAAAAATGTAGTTCAACCTCTCACAGCAACAACATCAAGAACTCCCTGTGTTG…
chr16_29107
AGCTCCACCTCCTGAATTTCAAGCCATTCTCCTGCCATCAGCTTCCCGATAGCTGGGAATACAGGCACCTGCCTCCACAGTCCGGCTATTTTTTTGTATTTTTAGTAGAGACAGGTTTCACCGTGTTAGCCAGGATGGTCTCGATCTCCTGACTCTCGTGATCCGCCTACCTCGGCCTCCCGAAATGCTGATTACAGGCATGAGCCAACTGCACCCGGGCGACCTGTTTCATTCTGCTTTCTTCCCATCTGGCTACTGACCTCCCCTGTCCTGGTGTCATCTGCTGTCATTCATGATGACCCTGCTCATTAGCTGCCCTACCTGTGCTCCATGCACTCAGCTGTGGCGATGCAGGAGGAAGTCCACCTGGGGAGTCCACTCCTGAGCCAGGAGTCCAGA…
chr17_34437
TGGCCTCCCCACCACTCTCTGCCCCGCCTTCGCGCCTGACCTGTTTTGCCGAGCCTGGCCGGGATTTCTCTTTCTGCGTTGGGCTGACTGGGCCGCAGGGAAACCATGTGGACACACAGTTTGCCGGGCACAGCGTGAGGAACGCGCCTCTTGGGTCCTGCACCCCTCCCCCACGGGCTGCTTGTGCTCTGGCCCCGAACTGAGCTTCTGGAAAGTTCCTGAAACATCCAAGGCCTTGCAGTGATTAACCAGGGAGGGGGACTGGGGCCTGCTTGCCCCTCCCAGGCTTAACCCCTCCCAGGTCCTGGTGTGTGCTGAGGCAGGGCCACCCAGGCTGGGCTCCGTCCCCTCAGGCGGCTGCACCATACTTGGAGGGTTTTTTAAATTTTTATTTTTATT…
AGCTTGGATTACAGGCACCTGCCACCATGCCCGCTAATTTTTGTATTTTTAGTAGACAAGGGGTTTCACCGTGTTGCCAGGCTG
chr17_46821
TCCCCAACTCCGTCTGGATTCCCATGGAGCAAGTGAGGGAGGCTAACCTCAAACGCCCCTGCCCCTGGGGGCCACAGCCTTTGTCTGTGTGGTGGGTCTCTGCTTGTCACGGTTATCCGGCCACACACCTGTGAGCTAGGCCAGCCGATGGCACTGTCTATATTTTACACTGGGGTGCAAACCAAAGCTGCAAAGGTCCCACGATTTGCCAAGGTGGCACGGCAGGTTAGGGCTGGGAGCAGCGTTCTCCCATCGTGTTCCCAGAGAAGCTGTCTGCCCAGTTCAAAAGGTGGCCCGAGGGTATATGGCAAGGCCCGTCAATTCACCCAGCTGGGTACCGGCTGCCTCCACCCCTGCACTCTGCTGTGGGCAGAGTGTGACCAGGCCTGGGGGGTGCGG…
TGGGAGGATCACTTGAGCCTACGAAGCCGAGGCTGCAGTGAGCTGTGATTGCACCACTGCACTCCAGCCTGGGTGACAGAGCCAGGCCCTGTCTCAAAGGACAAAAAAAAAAGAAGTTTTTGGGTTCTGGGTGACAGAGCCAGGCCCTGTCTCAAAAAAAAAAAAAAAAAAAAAAAAATAGAAGTTTTTGGTTTTTTTTTTCACTTATCATACCAGATTAAAAAAATAGTACCCAGATATTTAAAGCTATAGTAAAACATATACATGATACAATTTGTAATGAAAAAAAAAAAAAAAATGGGGGCTGGGCGCGTTGGTTCATGCCTGTAATCCCAGCACTTTGGGAGGCAGAGGCGGGTGGATCACCTGAGGTCAGGAGTTTGAAACCAGCCTGGCCAA…
chr3_17047
TACACCTCCTTAATGTTAACCCTAATCTCTCTCCCCCACAACCCTCCAGTCTTTAAACACACAGGTTCTTGGAAGTAAGCCTCAAGGGTCGCGGTCGTGACATTGCTGGGAAGTCCCAAGAGTCCTCTTATGTAAGACCTTGGGCAGGGATCCGATGGCTTCACGGGTGGTTCTCCATGCAACGTGCAGAGGTGAAGCGAGTGCACACGGACCGGCAGATGAGAATTCACAGAACGGGGAGACCCTTCGTAAAGGGAGGGAATACCGTGGTCGTAAGGGTACGGCAGACGAGACCGGGACGATAGAGTCCCAAGCCCCCGCGAGGGGTCGTCGCGGGTTTTCTTCGCCGACGGGACGTAACAAGAGGACAAAGGCGTGCCACCAAGTCTGTCTTTCCTC…
unkonw-chr8-58070
TTGATTCCATTTGATGATGAAATCACATTCGATTCATTTGATCATAATTCCATCATTCGATCCACCTTCGATGATTCCATTCGATTCCATTCAATGATGATTCCATTCGATTCCATTGACTGATTTCCATTCCATTACATTCGATTATTCCATTCGATGTCCATTCGATGATTCAATTCGATTCCATTCGATAATTCCATTCGATGCATTCGAAAATTCTAAATCTCCATTCGATCCATTTGAGGATAATTCCATTTGATTCGCATTCGATGATTGATTCCATTCGATTCTATTCCGGATGATTCCATTCGATACCATTTGATGATGATCCAATCGATGACCATTTCGATGATTCCATTCAATTCCATTCAAATCATGATCCCTTTCGATGTACCATTC…
TAGTATCCTAGTTACACCCCAAAGTTAGGAAAAAAGACACGGTAGTAGCTTTTTTTGAATTCCTATGATTTAAAGCACGAAAACAGTGTTGCTGATGAATTTGCACAAGACATGCTGAGAAAGAAGGACATTACATAGAAAAATAAGTGGGTATTACCTACTACTGTTCTGTGAGCCACAGGTATTTATTGTCCAAATGGATTTATGTGAAAGGTTTCTAATGGAAAGATAACAGACTTACGGTCTCTTCAGATAGAGGCATTAGTATTCTGATCCAAGAGCTTCAGGAGGCATTAGTTTACTTTGAATATTTTTATATCTTTTTACTACTGGGGCCTTCAGTATTGGAACAAATTGATGTCTAGAGTCCAAAAAAAGTTGTTTAGTGTGTGATAGTGG…
chr4_119485
GTGTGAGAGTGGTGAGGGTGAGTGTGGGTGACTGTGAGGTGGTGAGGGTGACTGGGTTGTGATGAGGTGTGAGTGTGGGGGGGTGTGAGTGTTTGTGTTGAGATGAGGTGAGGGTGTGAGTGTGGGGGTGAGGGTGAATGCAGATGAATGTGAATGTGTGAGGGTGAGTGTGACTGGGTGAGTGTGGGTGTGTGTGAGGGTCAGTGAGGTTGAGTGAGGTGTGTGAGGGTGAGTGTGGGTGAGGTCACTGAGTGTAGGTGATTGTGAGTGTGGGGGTGAGTGTGGGTGAGGGTGTATGAGTGAGGGTGCAGGTGTGTGGGTGAGAGTGGGTGATGGTGAGGGTGAGTGTGAGGGTATGTGAGTGTGAGGGTGAGTGGGTGTAGGTGAGGGTGAGGGTGT…
chr13_44622
CCCTGGGCATTGCCTGGGCCTTTGAAGAGCAGGTGGGGCCACGTGACCAAGGGTTCTTGCTACAGGATGGCTGGTGGGTCTGCAGGTGCAGGGTTGTATTGTGAATGAGTGCAGGTGGGTGACAGCTAAGGAATGCTGGCATCAGTGTAACTGATGCAGGCAGAGGGCATGCAGAGGGAGGGTGAGTGGATGAGAATTGGAGAGATGGAGTCACAGCCAGGGACACTGGGGATGGACAGATGGATGGAGGCTTCCTGGGTCCCTCTCTCCCCCACGGTGACGTGCCTTCCGGCTTGCATCCCTCACCCCACCCACCACCGGCCCACACCAGCTGTGCCCACAACTCTCTGGCACCTGGGCAGGCACCAGGAAGGATCAGACCCTCAAAGGGCCCAGCCA…
chr16_55044
CTGGGCCGAATGCTCCCACTCCTACCTGTTGGCATGTGGCCAGTGGTCCTTTGTGGGGTTGAAGTCCAGTCTGGATTGTTTGAATTGGCTCCGAATGCTGGGTCCAACTGATGATCGGGAAAGAATCCCAGAGGTTGGGGACAGACAGATTCGTCCCCATGCCTTTGCGAGGTTTTGGTAACCAACCTCCCATGATGTAGCTCTTGTTCCCAAGAATATGGTGACCCGCAAAATGAGCGCTACGTGTAGTTTCCCCTTATATAGAATCCCAGCCTTCCAAAGAGTATGTAAATAATGTCGGTCTGGAAGTAATGATTAACTACTTGATCAGGATAATAAGGTTTAATCCCTTTGTCTAAGGCAAATATTTAGTGCTGTTAGGATAAAATCTAGCAGGCA…
chr17_38191
CCCTGTCCCCCGGATTCTTCTACCTGATGCTAATCTGAGGTCAACCCAGTAACTGGTGTGTAAAAACGCTCTTGGCCTCCACCACTCTCTGCCCCGCCTTCTCGCCTGACCTGTTTTGCCAGCCTGGCCGGGATTTCTCTTTCTGCGTTGGGCTGACTGGGCCGCAGGGAAACCATGTGGACACACAGTTTGCCGGGCACAGCGTGAGGAACGCGCCTCTTGGGTCCTGCACCCCTCCCCCACGGGCTGCTTGTGCTCTGGCCCCGAACTGAGCTTCTGGAAAGTTCCTGAAACATCCAAGGCCTTGCAGTGATTAACCAGGGGAGGGGGACTGGGGCCTGCTTGCCCCTCCCAGGCTTAACCCCTCCCAGGTCCTGGTGTGTGCTGAGGCAGGGCCAC…
ACTTTTTTTTTTTTTTTTTTGAGACAGAGTCTTGCTCTGTCATCCAGGCTGGAGTGCAGTGGTGTGATGTTGGCTCACTGCAACCTCCACTTCCCAGGTTCAAGCAATTTTCTCCCGCCTCAGCCTCTTCAGTAGCTTGGATAACAGGCACCTGCCACCATGCCCGCTAATTTTTGTATTTTTAGTAGACAAGGGGTTTCACCGTGTTGGCCAGGCTGGTCTAGAACCCTGCAAGCCTCCTATGATCCGCCCACCTCGGCCTCCCGAAGTGCTGGGATTACCGGCGAGAGCCACTGCACTCGGCCTTCCTTCGTTTACTATTTATTGACTTCCCCTAAACTATGAAGGGTTATCTTTACTTTCTATGTAATCTGTTCAGACAGCAAAGGGCTGTCTTAC…
chr16_24484
CCTGGCCCCCCAGCCAGCAGACAGACCGGTAAAACCCTAGACTATTACTCCACCATTGGCCGCCAGCTCTCGCTGTCGGCGGTGTCTGCATTATTTTTGGCTGCCTTTGCCACCCACCCTGAGCGCCAGTGAATCAGGGCTGCCACCTGCAGCAGTTCAGAGCAAGCCTTTTCTGTGAGCGTGGCAGACCTTTGCTAGGCCAGGAGCCAGCCGGCCAGCGTGCGGGGCAGATGCGGGCCGGACGTGGGTTCCCGCACCAGCTGGCTCTGCCAGTCCTTGCGGTCTGCAGGGCAGGGTGGGAGTCCCTCTGTAGGTACAAGTCAGGATAAAGGCGTTGTTTACTCCTGAGGCCCTCCCGCTGCGTCCGAGGCAGCTGCTGCTGTAGTTCTGTCAGGGAAG…
unknow-chr8-26942
AAATGTTTATTAGCCAGCTTTTCCTTGTTATTGGCAACAATATCATTTCCAGTAAAGGTTTGGGGAAATGGCTGCCTGAAAATATCATCCACCCTCACCTAACTGACCAAGACACCCCAAATGAGTAAATGCAAAAGTCTTTTGCCTGCCCTAAGGAAACAAATGGTGTTTAATCCTTAAGGAGCCAGAATTATTTATGCAGTCAGATCAATTAGCCTGTCCAGTAATCCCCTTCTTCCCCTCATACCCACAAAAGAGCCAGGAAAAAGAAAAATACATCAATCAATGACTTCAATGGAGATAACCAACCAGCTCATGGACATTCTGAAATGTCTTTCCCCATACATGTGTGGGAGTGGAGGTCAAGGGAGAAATAAAGGAGGCACAAAAAACAGAGAG…
chr16_17813
ACAGGTAAGCAGAGCCGTGCTCCCAGGGCAGGCGAGGGAGCCATGTGGTCAGGCCTCAGGAACCTGGGCCCCACCGGGAGATGTGCTCCTGGGCTGGAAGGAAGCAGAAGAGAGCAGGGCTCGATGGCAGCCCAGGCAGTCCCAAGATGGCAGCCCTGTTGCACTCGGTCTGGAAGTGCCCATGGCCGTGGTCCCTGTGGCGCTCCAGGCCTTCCTAGCAGAGGCTGCTGGAGCTGGTGCCATGCTAGGTTTCACCTCCGCCTCCACCACAGTTCATGGGGCTCCCGGGAACACCAAGGAACCCAACAGGTTCCCAGGCAGCAGCTTTTCATGACAGGAGAGGGTCCTTGGAGAAATCCCCTGCAGAGCTGTAGCTCTAGTCCTTCCTGCGTGGCCTTG…
unknow-chr8_53049
TTCCCGTTGGATGATGAATTTCCATTCGGGTCCATTCGATGATGATCACACTGGATTTTCATTCCGATGAATTCTATGCGATTCCATTCGATGATGATTCCATTCCATTCCATCTCGATGAATGAATTCCATTCGATTCCCGTTCAATGATTATTCCATTCGAGTCCATTCGATGATTCCATTCGTTTCCATTCGATGATGATGCATTCGAGTCCAAGGATAAATCCATTCCATTCCATTAATGATTCCATTCGGTCGTCCATCGATGATTGCTTCGATTCCATACGATAATTCCGTTTTTTTTCCGTTGATGTTGATTCCATTCGATTCCATTTCGATGAAATTCATTCGATTCATGCGATGATTCCATTTCCATTCCATTTGAAGATGATTCCATTC…
AAGATTCCAACCTTAGAAGAATTGCTCTACAGTTTTATTCCCTTTATATTCTTAAACAATATGCTGTGTTTATCTCTTGTTCTTCTATATTCCAGTCTGTATGTCCCAGAGGGTCTTGGTCCTGCTATGATGCTTTCCTCTGATTACTGCATACAGGGCGTTTTAGTTTGAACTTGTTGCTGAATGTTTCTAGCTTTATCATGTCATGGTTATGTGCTTTCAGTCTTTCTAGTGGTTGATTTCTCAAATTCATGTTGTTCTGCACAGTGTGATATTGGGAGAAGAAATTTCAGGTTCCTTTCAAGGGAAAGCCTTGAAAGGAGGGAGGTAAATTTAAAGTAGATCTTTCTTTTCTGAAGCCCCTAACACTTCCTCTGAAGTCCCTTTCTTCATTCCCAT…
chr16_8956
GCTCCCACTCCTACCTGGTTGGCATGTGGCCAGTGGTCCTTTGTGGGGTTGAAGTCCCAGTCTGGATTGTTTGAATTGGCTCCGAATGCTGGGTCCAACTGATGATCGGGAAAGAATCCCAGAGGTTGGGGACAGACAAGATTCGTCCCCATGCCTTTGCGAGGTTTTGGTAACCAACCTCCCATGATGTAGCTCTTGTTCCCAAGAATATGGTGACCCGCAAAATGAGGCGCTACGTGTAGTTTCCCTCTTATATAGAATCCCAGCCTTCCAAAGAGTATGTAAATAATGTCGGGTCTGGAAGTAATGATTAACTACTTGATCAGGATAATAAGGTTTAATCCCTTTGTCTAGAGGCAAATATTTAGTGCTGTTAGGATAAAATCTAGCAGGCATAAT…
chr3_51507
ATACGAAACCTGATTTTTAGGAAAAACGAATTTCATAATGTTTGGTGAATGTTGCAAAAGCTGTTGTTCACATTGCTTTGGTTTTTTAATTGCCAGGTTCCTTTAGAGTTGGTCTTATTGCCTTGAAGCTGGGCATGATGCCTTTATGGACCAAGGAGGTCAAAAGTGTGTCACATTACTTCAGTAAAGAGAGAAACAGAAGACGTAAGAGATATCAAGTGTTTCAAGATCTGTTTGTGCAAACCTTAACAAGAACTATTTGTGTCCTGAAACATGGAACTGTATGGTGAAGAAAAGGGTGATGTTGAACATAAATAGTATTAAAGAACTTAGGTGGTTTCAGAATGTTCTCACTCTTGCCTGAGCAGTGGCCTTCTGATACTGTATTGGGATAACTGG…
ATGGACTCCTATAAAGAAATACCTAAGATTGGGTAATTTATAAATAAAAGAGGTTTAATTGGCTCGTGGTTCCACAGGCTGTTCAGGAAGCATGGCTAGGGAGGCTCAGGAAACTTACAATCATGGCAAAAGGGGAAGGAGATGGACATGTCTTACATGGCTGGAGCAGGAGGAAGAGAGGGAAGGGGGAGGTGCTACACATTTTAAACAAGATCTTGTGAGAACTCACTATCACGAGAACAGCAAGGGGGAAGTCTGCCCCCATGATCCAATCACTTCCCACCAGGCCCCTCTTCTAACATTGGGGATTACAATTTGACATGAGATTTGGGCGGGGACAAAAATCCAAACCATATCAGGCCAGTAAGCAGAAAGATCTTCAGGAATATGAGAAGGATA…
Chr8-unknow-37426
TTCAATGATAATTCCATTCGGTCCATTCGATGATTCCATTCATTTCCATTCGATGATGATTGCATTCGAGTCCATGGATTATCCATTCCATCCATAGAATGATTCCATTCGGGTCCATTCGATGATTCTCATTCGATCCATTCGATAATTCCGTTTTTTTTTTTTTTTCCGTTTGATGTTGATTCCATTCGATTCCATTCGATGATAAAATCCATTCGATTCTATGCGATGATTCCATTCCATTCCATTCGAAGATGATTCCATTCGAGACCATTCGATGATGCATTTCAATTCATTCGATTACGATTCCATTCAATTCCGTTCATGATTCCATTTGATTCCATTTGATGTTGATTCCATTCGATTCCATTTGATGATATGATTCCATGCAATTCCATT…
CTTCTCAGCTGTTCTAGGCATTCCTGTCCTTCAAGAAATCCATTCCCATTTATCTTCTTTATCCACAAAGCCTTTTCAGATTATTTTGACACATGCTGATCTCTTTCCACTCTCTAGTCTGTATATTGCTTTGTATTATTCTGGAACTATTCAGTGACACATGTTTGTTAGGTTCATATTATTCTAGGCATCATCCCTCTGCTGAGTTTTAAGCTGCTGAGGACAAAAAATGAAAATGGAACTTGTTTAGTACTTAGTAAGAGTGTTGTCTGTAAGTGCTGAATAAATCTGGGTGAGGAAATGCACAGTAATGCACACACATAGTGACTCACTAAAAACCATCTTTGACACTTTAGAGACCATGGCTCACGTGTCCTGTCCCGTTGCTCAGAGTGAGTT…
chr17_17892
CAGGGCATGATCCGTGATTCCTGTCTGCTCCACGTACAGGGAGATAACTGTGAGGGATGGGGAGCATGGGAGGCCCCGAGTCTACAAAACCCAGGAGTCTCAGAAGATGTTAGTCTCAGATAATGCTAGAGAAACTACCAAGCATTATCCAAAAAAATGTTGAGGCTTAAAAAAATGACACTTCCTGGATGGAAGCATTAAATATACAAAGGCAGCAGTTTTTCTCCAAAGTAAAGTAATCTGTAGTGTCATTCTAATCAAAATACGACATAATTTCTCACCACCCCCCACCCCCACCCCTGCCCCCACTCCCACCCCCACCCCCGCCCCCACCTCCCGCCCGCTCAGTGGAGCCTGGTAGATAAGAATGTAGTTGTTCTCCAGGAGCCAAGGAAAGAA…
chr16_5067
TCGCCTTCCCAAATTGCTGGATCACAGGCATGAGCCCACTGCATGCCTGGCTGTTTTTGTTTTGTTTTTTATTGTGGTAAAATACACAAATTGCTATCTAAATCATTTTTAAGTGCACAATTCAGTGGTATTAAATACATTCATAACGTTGTGTATCCATCACCATCATCCATCCCAGAACTCTTTTCGTCTTGCAGAATGGAAACTCTGACCCCGCATTCCTCTTCCCCCAGCCCGTGGCAACCACCATTCTCCTTTCTGTCCCTTTGATTGTGACTCCTCTTAACTACCTCCTTACGAGTGGAATCATATAGTACTTGTCGTTTCGTGACTGTTTATTCCACTTAACATAATGTCCTCGTTGTGACTTGTTTATTTCTAAAAGTAACCACTGGCGCC…
chr12_24835
TTAGTGCCTACTGTAGGCCAGGAGCGAGCCTGAGGGCAGAGGTAGGTGTCAGGTGGTTAAACACTAGCAGAAGCCCCTTGCCAGGCCCCCAGGCACCAGGGAGCTTCCTAAGCCAAGCCCATTACTCGGTCTTCCTCTTTCCCCAAACCAACGGGAAGGAAACCCTTTCGTTTTGTAGCAAAATCAACCGCATCCTGACCACATCAAGGGTACAAGTGGGGCAAGGTTAGGCAGACGTGGAGAGTGACAATGCCCTGGTTACTTCCCAAGCTTGTGGGGACAGCCCCGATGACAGGAGCCCCAGCCACAGCCCAGCCCTGCACCAGGCTCTCTAGGTGCACTTTCCTGCTTGAATCTGGGCAACAATCTTGCAAGCTAGATACTCTCATCCTTATTTTA…
chr12_35173
TCTCCTCGAGGACTGGGGACCCTGCCCGAACATGGCGAACATTACATCAGGATTCCTAGGACCCCTGCTCGTGTTTTACAGGCGGGGTTTTTCTTTTGACAAGGATCCTCACAATACCACCGAGTCTAGACTCGTGGTGGACTTCTCTCAATTTTCTAGGGGGATCACCCGTGGTCTTGGCAAATTCGCAGTCCCCAACCTCCAATCACTCACCAACCTCCTGTCCTCCATTTGTCCTGGTTATCGCTGGATGTGTCTGCGGCGTTTTATCATATTCCTCTTCATCCGCTGCTATGCCTCATCTCTTTTGGTTCTTCTGGACTATCAAGGTATGTTGCCCGTTTGTCCTCAATTCCAGGATCCACAACAACCAGTACGGGACCCTGCAAAACCTGCACG…
chr16_11136
TCCGGAAGTGTTGATAAGGATATGGGCATTTGGTGGTCAATAGGCTTGGAGCGTGCGAATCCACACTCCGAAGGAGACCAAATTCAAGACAGTCTCTCTTCCAAAAGTAAGGCAAGAAATATGAAACCACAATAGCTGTCTGATCTTTAGGCCCATGTAGTATTAACATAATTGACTACTAGATCCCTGGATGCTGGATCTTCCAAATTATTACCCACCCAGGTAGCTAGAGTCATTAATTCCCCCCAGCAGAGAATGGCTTGCCTGAGTGCTGTACGTTTTGCGTAAGGGCTGTATTCGTTTGCTAGGACTGCCATACAAGGTACCACACACTGGTGGCTTAAAAAACAGAATGTATTTTCTCAGAGTTCTGGAGGCATAAAGGCCAGGATCAAGGTG…
chr17_20249
AGCTGTCCCAACTAAATGTCAGGACGAATTAGCCCAGCTGGTCACGCTCACAGTCACCCTCCCGCCTCCCAGATACTGATGCGGACCCCTGGGAACTGAGTTTTTGCTCTGTGACTTGGGAAGGACAGCGGAAGGTATTTCCCGTTTAGCTTCTTGTGGTCAGATTTTTTTTGTGAAAAAAATCTGCTGTGCGGTCTGGACACCGTCACATGCACTACTCCTGTGGTATTTCCCTTTAAAAACTCAGAGCCAGCGATAACATGACACCAATGCAACACAAGCAAGAGAGATCCTGCCCTGAAACTCACTGTTGTTTTAGGCTTTCGGCGACCCTGCTATAAATATGCAGATTTTATGCCCAGTCCTGTGACCAGGGCCGAACCTCTTTCCTGAGGGGCT…
Chr12-72058
AAGTGATCCTCCCACCATGGCCTCCCAAAGTGCTGGATTACAGCATAAGCCATCCCACCTATGCCTATTTTTTTTTTAAGCTACAGTTATAAGGGAATCAAGCCAGAAGCTGAGGGAGAGGTGCTTAAGACAGAGGGATTGATATGTCCAGAGAGGGCCTGGGGCCAAGGCCAGTGGACTCTCAGGGCCACTGGACAGACTGGCTTTTCACAGAGGGAGCTGGGAGCCATGGTGGGTTGTTGAGCAGAGGAGTAACAAGCTGCCTTATCTCTGTAAAGGTTCCATCTGGTAGTCATGAGAAGAATAGACTAAGAATGGAGCAAAGATGGAGGTAGGAAGGCCAGTGGCGAGGCTCGGGAGGATGGGGGCGTGGTCCAGCGTGGGCAGTAGTGATGGAGG…
CCAGAGAACTTTATAAAGCATCATTATGACCCCACCATCCCTGCCTAACACCCACCCTGGCTCCCCAGAGCCCTCAGGATAAAACTTGCTTTATGTTGGCCTCATACTTACTGTAGGTTCCAACTGAACACAGAACAGCGTTTGGATTCTCTGCGCACACCACGGTATTGCTCACTTCAGTGCCTTTGCTGCCTCAAATGCCCTCTCTTACCTTCTAGCCCAGCCAAAATTCCACCAAGGTACCTCTTCCTCCAGGAAGCCTTCCTTGATCCCATGCCAGGCTAGGAAGAAGAGGCACCCCTCTTCTTCCCTGTTCCCATGGTAACTCAGAATCCACTGCTCTTCACTGTCATCATCAGTTTGCTTAGCTTGCTCTGCCCTGTAAGCCCTGGAGGGCAG…
TGTCAAAAATCAGCACACACACGTGACACACAAAGAAAAAATCAGTACTTCTGAATGGTTTATATGGCCTGACCCAATTTTGGTTAAAAAAACCAAGATATCTCCCTGTCTCTATCAATCTTTCTATCAATCTACAGAAAATCACCCAGAAGGATTAATGCCTAAATGCTTAGAGTCATTACTGGGGTCAGGGAAAGGAGAAGGAAATAATAGGTGATTTTTAAAATTACAATGTCCCAGTATTGACTATATTTTCCAATAATAAGCATAGGTAACTTGTACTTTTATTAAATTTTTTTTTTTTTTTTGAGATGGAGTCTTGCCCTGTCCCCCAGGCTGGAGTGCAATGGCGCAATCTTGGCTCACTGCAACCTCTGCCTCCCAGGTTCAAGCGATTCT…
chr16_18365
GAACAGAGATTGTTCAGAGCAGAGGAAAAGTGATTTGTTCCCCAGCCCCACTCCATGAATATTCCCCTGTCTCAAAGCACATACTTAGGCCTAAGACAGGATAGGCAGGCCAGGCACGGTGGCTTATTGCCTGTAATCCCAGTACTTTGGGAGGCTGAGGCGGGAGGATCACTTGAGGCCAGGAGTTCGAGACCAGCCAGGACAACATAGCGAGACCCTGTCTTTATATAAAAAGAAAAAAAAAGAACAAGTCTAAGAAGAGGCTGGGCAGTGTAAGTGTCCTCAGCCCCAGATATCATTTATTTGCTTATAAGCAAGAAAGAGGCGTGCCAGGGTATGAGAGTTTTAGAACAAGACTTAGCCTGTAAGTGGGAGAAGAGGGAGAACTTGGAGGGTACA…
chr17_58010
ACTTTCCTGATGGTGTCCTTTGAAGGACACCAATGTTTCCAGTTTTGATCCAGTCCTGTTGATCTGTCTCCTGTTGCTTGTGCTTCTGAGTCATGCTGTCCTCATCCTGTTGCTTTTATTCCTTGTGAGGCGACATAACAAGGGAACTTCCACATGTCCTCTCGCATTGTTAATACATAAAACCATGCCTTCCCTGCAGCCTCTGCTTCTTCTCTAACGCAGAACATCTCTCTAGAAACAAAGTATTCCAGATTTCCCATCTGCCCAGGGAGTGCACAGTGCTCCAGAAATTGGATGCTTTTTTTTTTTAATCTTCCTAAGATGTTTGATGGATTGATTGAAATGGCAAATATGGCCAGGCGAGGTGGCTCACGCATGTAATCCCAGCACCTTGGGAGT…
AGTTACCTGCCCATTTGTGTATTAGATTGTGGTCTTTCTTATTGATTTGTAGCAGCTCATTATATGTGATAGAAATTAGGCCTTTTCGGTGACAACAATTTAAATGTTTTCTCTCAGTTCTTCATGTTTTTAAATGTTTATTATGGTGTTTTTTATGTTCATATTTTTTATTTTTATGTAATTTAATGTCCTTGTTTTTTATCTTGTCTGTTTTTTTTTTTTTTCCTTTGAGATGGAGTTTTGCTCTTGTTGCTCGGGCTGGAGTGCAATGGCGCAATCTCAGCTCACTGCAAGCTCCTCCTCCCGGGTTCAAATGATTCTCCTGCCTCAGCCTCCCCAGTAGCTGGAGCTACAGGCACCCGCCACCACTCCAGGCTAATTTTGTATTTTTAGTAGAGA…
chr17_59884
GGCCCCTCCCATGGTGACTCTCAGAGACTCCTGCTTTGTGGTGGGCTTTCTGTATCTGCCCCCTCCTGCTACCAGGCTCTGAGGAAGGCCACACAGTCCCCAACACCACGGTGTGCAGATGGCTGTGGGTGGTGACACGGGCAGGCCAGGCTCTGGCACAGGCACTTGATACTGCATTTCCCCAAGTAGGACAGATAAACAACGCTACCCAAGCAGACGCCCCAGAGGAACCTGGTTTAAATGGGCCCTGTGCTCAGGGAGGCCATCAGTCAGCAGGGTCGCCCAGCAGCATTTTGGGAGCCTGCCCTGCAGCTCCCTGCCTCCACCCAGCACACTCTGTGCCCACACCCCCCCACAACATGTAGTGAAAGCACAGGCACCATGCGGAGGCCCCGAGCA…
TCCGGGCCTCAGGGGCAGGAGGGAGGGCGTGGTGCAACAGCCACCCTGGGAATGGGATGGGGACAGAGTTTGTTCTCTGTGCATCACTTCTGGATTCCTCTTGTGCTGAATGCAAACACTCAGAAAGAACAGCATGTTCCTTTTCGAAACCAAAGTAACTTCCATTACATCGAGAACTTGGGGAGGGCCGGACAACAGTGAACTGTGACACACAGCATTTCGGTAGAGCTCTTGCACACACAATGCCACGCCCCTGCCACACACAGCCCTTGCTGTCCTCACAGCGGGGGCAGCAAGCACATTCGCTAACAGAAGCACCCAGACGCCCTTTCTGTGGCAGGCACAAATAAGAAGCAAAAACTTGCCAGGTGCGGAGGCTCACGTCTGTAATCCCAGCAC…
chr17_11864
CGCACTGCTGTCCCCACTGCGGGGGTTCTTCTGATTCATGGTGATTGAGGCCCTGTGTCAGCCTCAGGCTGCGTTGCACGCAGCTCCGCTCTGTCTCCATGCTCCAAAACCTCCCAGGTGGGGCCCCTGGCTGCCAGTGCTGGTGATCAGCGGCCAGCGGGGCCCTGCTCTCTGCAGCCTGTCGAGGGCTGGTCCAGCTACAGGGGAGCCCTGGCTGGCTCCCAAGGAGGTTGGAGACTCGTCCAGCACCCTGAGGGCTTCCACAGAAAGTGAGCGGCAGCGGCCGGGCTTGGTGGCTCACGCCTGTAATCCCAGCACTTTGGGAGGCCAAGGCGGGCAAATCACGAGGTCAAGAGTTGTAGACAAGCCTGGGAAACAGGGAAACTCCGTCTCTACTAA…
chr16_8537
TGGGGTTGAAAGTCCCATCTGGATGTTTGAATTGGCTCCGAATCTGGGGTCCAACTGATGATCGGGAAAGAATCCCAGAGGTTGGGGACAGACAGATTCGTCCCCCATGCCTTTGCGAGGTTTTGGTAACCAACCTCCCATGATGTAGCTCTTGTTCCCAAGAATATGGTGACCCGCAAAATGAGGCGCTACGTGTAGTTTCCCTCTTATATAGAATCCCAGCCTTCCAAAGAGTAAGTAAATAATGTCGGGTCTGGAAGTAATGATTAACTACTTGATCAGGATAATAAGGTTTAATCCCTTTGTCTAGAGGCAAATATTTAGTGCTGTTAGGATAAAATCTAGCAGGCATAATTAATTTTAATCTTCTCTTTTCATTTACATTGAGAGGGCCTACAA…
chr17_20013
AAAAACTATTTTTTGTACAGACAGGGTCTTCTATGTTGCCCAATAAGGTCTTGAACTCCTGGTTTCAAGCAATGCTCCCCTGTCAGCCTCCCTAAGCGCTGGATTACAGGCGTAAGCCACCATGCCTGGCCCATAAAATGTATCCTAAGGTCGCATAATTCTGTTAACTGGCTGCTAACTCGGTTAATTTTTTTAAACTGTTTGTAGAATTAGAGCATTTCTGGGCAGTTTTGTGTGTTGAAGACACCTTGTAGCCAGGCTTTCTCATCTAAAGATCCAAAGGGAAAGAAGGACAAAAGCCGCCCCCTCTTGCCCCCTCTTGCCCCCTCTTGCCCCCTCTTGCCCCCTCTTCCCGGACAGCCCGAATGCTGGTGGAGCCTCCGCTGGAGATCACACAGG…

## Sheet: Table S2
Chromosome	Genes that within 100 kb upstream of HBV integration site	Genes that within 100 kb downstream of HBV integration site
	NUDT16	MRPL3
	LOC105374110	SNORA58
chr3	LOC339874	LOC105374114
	NUDT16P1	BCL2L12P1
	LOC107986025	CPNE4
	LOC105377567
chr4	LOC105377565
	NDUFB5P1
chr8		UNC5D
		LSM12P1
chr12		MVK
		RN7SKP250
chr13		STARD13
chr16	WWP2	NPIPB14P
	MIR140	PDXDC2P
		CLEC18A
		MIR1972-2
The first type of integration in chr17	ASPSCR1	CCDC57
	CENPX
	LRRC45
	RAC3
	DCXR
	DCXR- dt
	RFNG
	GPS1
	DUS1L
	FASN
	SNORD134.
	CCDC57
The second type of integration in chr17	CCDC57	CCDC57
	SLC16A3
	MIR6787
	CSNK1D
Note: The red font represents pseudogenes and the blue font represents non-coding RNA.

## Sheet: Table S3
gRNA name	Sequences
gRNA3	Top: 5'-CACCGAAGATGAGGCATAGCAGC-3'
	Bottom: 5'-AAACGCTGCTATGCCTCATCTTC-3'
gRNA7	Top: 5'-CACCGGGGCGCACCTCTCTTTACG-3'
	Bottom: 5'-AAACCGTAAAGAGAGGTGCGCCCC-3'
gRNA2	Top: 5'-CACCGGACCCCTGCTCGTGTTAC-3'
	Bottom: 5'-AAACGTAACACGAGCAGGGGTCC-3'

## Sheet: Table S4
primer1	F：CCTCCAATCACTCACCAACCT
	R：TGCAGAGGTGAAGCGAAGT
primer2	F：TGCGCTGAACATGGAGAACA
	R：TGCAATTTCCGTCCGAAGGT

## Sheet: Table S5
sgRNA	sequences（5’-3’）
sgRNA2OT1	F：GGATTATTGATGGCGGCTGG
	R：AGAAGCTCCCCCAAAGGACA
sgRNA2OT2	F：GGGTCATTCAGCTCTCCCAG
	R：TGTCCCCTGATGTCCCATGA
sgRNA3OT1	F：TGAGGCATAGCAGGTAGGGG
	R：CACACGGGACTTCGGAGTTT
sgRNA3OT2	F：CACACGGGACTTCGGAGTTT
	R：TCACCCACCTTAACATCTGCC
sgRNA7OT1	F：GAGAACGCTGTGGCTCTAAGT
	R：GTCATGGGGAAAGACTCACCA
sgRNA7OT2	F：CGAGAGGAAGTGAAGGCTGTA
	R：ACCTGGGGAGCACATCTCTTT
